# Supplementary material for: Long-Term Follow-Up of Patients With Classic Fever of Unknown Origin: Prognostic Outcomes and Management Strategies
Source: Open Forum Infect Dis. 2026 Jun 22;13(7):ofag372. doi: 10.1093/ofid/ofag372 (PMC13332407; doi:10.1093/ofid/ofag372)
Supplement: ofag372_Supplementary_Data [file ofag372_supplementary_data.zip]

Archive with 4 entries (4 files):
- S Fig 1.tif
- S Fig 2.tif
- S fig 3.tif
- Supplementary Figures.docx
